# Supplementary material for: EⅡB Mutation Reduces the Pathogenicity of Listeria monocytogenes by Negatively Regulating Biofilm Formation Ability, Infective Capacity, and Virulence Gene Expression
Source: Vet Sci. 2024 Jul 2;11(7):301. doi: 10.3390/vetsci11070301 (PMC11281496; doi:10.3390/vetsci11070301)
Supplement: Supplementary file 1 [file vetsci-11-00301-s001.zip]

Archive with 1 entries (1 files):
- vetsci-3034449-supplementary.pdf
